# Supplementary material for: Poly[bis­(μ2-pyrimidine-2-carboxyl­ato-κ4 O,N:O′,N′)calcium]
Source: Acta Crystallogr Sect E Struct Rep Online. 2009 Jul 8;65(Pt 8):m878–9. doi: 10.1107/S1600536809025537 (PMC2977290; doi:10.1107/S1600536809025537)
Supplement: Supplementary file 1 [file e-65-0m878-sup1.cif]

##############################################################################
###                                                                        ###
###        Electronic paper (Acta Crystallographica Section E)             ###
###                                                                        ###
##############################################################################
#                                                                            #
# This CIF contains the data in a paper accepted for publication in Acta     #
# Crystallographica Section E. It conforms to the requirements of Notes      #
# for Authors for Section E, and has been peer reviewed under the auspices   #
# of the IUCr Commission on Journals.                                        #
#                                                                            #
# Full details of the Crystallographic Information File format               #
# are given in the paper "The Crystallographic Information File (CIF):       #
# a New Standard Archive File for Crystallography" by S. R. Hall, F. H.      #
# Allen and I. D. Brown [Acta Cryst. (1991), A47, 655-685].                  #
#                                                                            #
# The current version of the core CIF dictionary is obtainable from          #
# ftp://ftp.iucr.org/pub/cif_core.dic. The current version number is 2.4.    #
#                                                                            #
# Software is freely available for graphical display of the structure(s) in  #
# this CIF.  For information consult the CIF home page http://www.iucr.org/  #
# cif/home.html                                                              #
#                                                                            #
# This file may be used for bona fide research purposes within the           #
# scientific community so long as proper attribution is given to the journal # 
# article from which it was obtained.                                        #
#                                                                            #
##############################################################################
                                             
data_I
_audit_creation_method     SHELXL-97
_chemical_name_systematic
;
Poly[bis(\m~2~-pyrimidine-2-carboxylato-
\k^4^<i>O</i>,<i>N</i>:<i>O</i>',<i>N</i>')calcium]
;
_chemical_name_common     ?
_chemical_formula_moiety     'C10 H6 Ca N4 O4'
_chemical_formula_sum     'C10 H6 Ca N4 O4'
_chemical_formula_iupac     '[Ca(C5 H3 N2 O2)2]'
_chemical_formula_weight     286.27
_chemical_melting_point     ?
_symmetry_cell_setting     tetragonal
_symmetry_space_group_name_H-M     'I 41/a m d'
_symmetry_space_group_name_Hall     '-I 4bd 2'
loop_
    _symmetry_equiv_pos_as_xyz
    'x, y, z'
    'x, -y, -z'
    '-x+1/2, -y, z+1/2'
    '-x+1/2, y, -z+1/2'
    'y+1/4, x+3/4, -z+1/4'
    'y+1/4, -x+1/4, z+3/4'
    '-y+1/4, x+3/4, z+1/4'
    '-y+1/4, -x+1/4, -z+3/4'
    'x+1/2, y+1/2, z+1/2'
    'x+1/2, -y+1/2, -z+1/2'
    '-x+1, -y+1/2, z+1'
    '-x+1, y+1/2, -z+1'
    'y+3/4, x+5/4, -z+3/4'
    'y+3/4, -x+3/4, z+5/4'
    '-y+3/4, x+5/4, z+3/4'
    '-y+3/4, -x+3/4, -z+5/4'
    '-x, -y, -z'
    '-x, y, z'
    'x-1/2, y, -z-1/2'
    'x-1/2, -y, z-1/2'
    '-y-1/4, -x-3/4, z-1/4'
    '-y-1/4, x-1/4, -z-3/4'
    'y-1/4, -x-3/4, -z-1/4'
    'y-1/4, x-1/4, z-3/4'
    '-x+1/2, -y+1/2, -z+1/2'
    '-x+1/2, y+1/2, z+1/2'
    'x, y+1/2, -z'
    'x, -y+1/2, z'
    '-y+1/4, -x-1/4, z+1/4'
    '-y+1/4, x+1/4, -z-1/4'
    'y+1/4, -x-1/4, -z+1/4'
    'y+1/4, x+1/4, z-1/4'
_cell_length_a     6.5312(12)
_cell_length_b     6.5312(12)
_cell_length_c     25.734(3)
_cell_angle_alpha     90.00
_cell_angle_beta     90.00
_cell_angle_gamma     90.00
_cell_volume     1097.7(3)
_cell_formula_units_Z     4
_cell_measurement_reflns_used     1086
_cell_measurement_theta_min     3.2
_cell_measurement_theta_max     25.0
_cell_measurement_temperature     294(2)
_exptl_crystal_description     block
_exptl_crystal_colour     colorless
_exptl_crystal_size_max     0.22
_exptl_crystal_size_mid     0.20
_exptl_crystal_size_min     0.14
_exptl_crystal_density_diffrn     1.732
_exptl_crystal_density_meas     ?
_exptl_crystal_density_method     'not measured'
_exptl_crystal_F_000     584
_exptl_absorpt_coefficient_mu     0.589
_exptl_absorpt_correction_type     multi-scan
_exptl_absorpt_process_details     '(ABSCOR; Higashi, 1995)'
_exptl_absorpt_correction_T_min     0.85
_exptl_absorpt_correction_T_max     0.92
_exptl_special_details
;
;
_diffrn_ambient_temperature     294(2)
_diffrn_radiation_type     MoK\a
_diffrn_radiation_wavelength     0.71073
_diffrn_radiation_source     'fine-focus sealed tube'
_diffrn_radiation_monochromator     graphite
_diffrn_measurement_device_type     'Rigaku R-AXIS RAPID IP'
_diffrn_measurement_method     \w
_diffrn_detector_area_resol_mean     ?
_diffrn_reflns_number     3191
_diffrn_reflns_av_R_equivalents     0.0164
_diffrn_reflns_av_sigmaI/netI     0.0089
_diffrn_reflns_theta_min     3.17
_diffrn_reflns_theta_max     27.47
_diffrn_reflns_theta_full     27.47
_diffrn_measured_fraction_theta_max     1.000
_diffrn_measured_fraction_theta_full     1.000
_diffrn_reflns_limit_h_min     -8
_diffrn_reflns_limit_h_max     8
_diffrn_reflns_limit_k_min     -7
_diffrn_reflns_limit_k_max     8
_diffrn_reflns_limit_l_min     -14
_diffrn_reflns_limit_l_max     33
_diffrn_standards_number     0
_diffrn_standards_interval_count     0
_diffrn_standards_interval_time     0
_diffrn_standards_decay_%     ?
_refine_special_details
;
Refinement of <i>F</i>^2^ against ALL reflections. The weighted <i>R</i>-factor
<i>wR</i> and goodness of fit <i>S</i> are based on <i>F</i>^2^, conventional
<i>R</i>-factors <i>R</i> are based on <i>F</i>, with <i>F</i> set to zero for
negative <i>F</i>^2^. The threshold expression of <i>F</i>^2^ >
\s(<i>F</i>^2^) is used only for calculating <i>R</i>-factors(gt) <i>etc</i>.
and is not relevant to the choice of reflections for refinement.
<i>R</i>-factors based on <i>F</i>^2^ are statistically about twice as large
as those based on <i>F</i>, and <i>R</i>- factors based on ALL data will be
even larger.
;
_reflns_number_total     375
_reflns_number_gt     364
_reflns_threshold_expression     I>2\s(I)
_refine_ls_structure_factor_coef     Fsqd
_refine_ls_matrix_type     full
_refine_ls_R_factor_all     0.0251
_refine_ls_R_factor_gt     0.0245
_refine_ls_wR_factor_gt     0.0675
_refine_ls_wR_factor_ref     0.0683
_refine_ls_goodness_of_fit_ref     1.130
_refine_ls_restrained_S_all     1.130
_refine_ls_number_reflns     375
_refine_ls_number_parameters     34
_refine_ls_number_restraints     0
_refine_ls_hydrogen_treatment     constr
_refine_ls_weighting_scheme     calc
_refine_ls_weighting_details
         'calc w=1/[\s^2^(Fo^2^)+(0.0407P)^2^+0.7773P] where P=(Fo^2^+2Fc^2^)/3'
_atom_sites_solution_hydrogens     geom
_atom_sites_solution_primary     direct
_atom_sites_solution_secondary     difmap
_refine_ls_shift/su_max     0.000
_refine_ls_shift/su_mean     0.000
_refine_diff_density_max     0.224
_refine_diff_density_min     -0.167
_refine_ls_extinction_method     'SHELXL97 (Sheldrick, 2008)'
_refine_ls_extinction_coef     0.071(5)
_refine_ls_extinction_expression
                                  'Fc^*^=kFc[1+0.001xFc^2^\l^3^/sin(2\q)]^-1/4^'
loop_
    _atom_type_symbol
    _atom_type_description
    _atom_type_scat_dispersion_real
    _atom_type_scat_dispersion_imag
    _atom_type_scat_source
    'C' 'C' 0.0033 0.0016
                         'International Tables Vol C Tables 4.2.6.8 and 6.1.1.4'
    'H' 'H' 0.0000 0.0000
                         'International Tables Vol C Tables 4.2.6.8 and 6.1.1.4'
    'N' 'N' 0.0061 0.0033
                         'International Tables Vol C Tables 4.2.6.8 and 6.1.1.4'
    'O' 'O' 0.0106 0.0060
                         'International Tables Vol C Tables 4.2.6.8 and 6.1.1.4'
    'Ca' 'Ca' 0.2262 0.3064
                         'International Tables Vol C Tables 4.2.6.8 and 6.1.1.4'
_computing_data_collection     'PROCESS-AUTO (Rigaku, 1998)'
_computing_cell_refinement     'PROCESS-AUTO (Rigaku, 1998)'
_computing_data_reduction     'CrystalStructure (Rigaku/MSC, 2002)'
_computing_structure_solution     'SIR92 (Altomare <i>et al.</i>,  1993)'
_computing_structure_refinement     'SHELXL97 (Sheldrick, 2008)'
_computing_molecular_graphics     'ORTEP-3 for Windows (Farrugia, 1997)'
_computing_publication_material     'WinGX (Farrugia, 1999)'
loop_
    _atom_site_type_symbol
    _atom_site_label
    _atom_site_fract_x
    _atom_site_fract_y
    _atom_site_fract_z
    _atom_site_U_iso_or_equiv
    _atom_site_adp_type
    _atom_site_calc_flag
    _atom_site_refinement_flags
    _atom_site_occupancy
    _atom_site_disorder_assembly
    _atom_site_disorder_group
    Ca Ca 0.5000 0.7500 0.3750 0.0164(3) Uani d S 1 . .
    N N1 0.5000 0.4327(2) 0.30820(5) 0.0226(4) Uani d S 1 . .
    O O1 0.5000 0.41994(18) 0.41274(4) 0.0292(4) Uani d S 1 . .
    C C1 0.5000 0.2500 0.39085(8) 0.0197(5) Uani d S 1 . .
    C C2 0.5000 0.2500 0.33146(8) 0.0188(5) Uani d S 1 . .
    C C3 0.5000 0.4306(3) 0.25605(6) 0.0299(4) Uani d S 1 . .
    H H3 0.5000 0.5542 0.2381 0.036 Uiso calc SR 1 . .
    C C4 0.5000 0.2500 0.22845(10) 0.0319(6) Uani d S 1 . .
    H H4 0.5000 0.2500 0.1923 0.038 Uiso calc SR 1 . .
loop_
    _atom_site_aniso_label
    _atom_site_aniso_U_11
    _atom_site_aniso_U_22
    _atom_site_aniso_U_33
    _atom_site_aniso_U_12
    _atom_site_aniso_U_13
    _atom_site_aniso_U_23
    Ca 0.0152(3) 0.0152(3) 0.0189(4) 0.000 0.000 0.000
    N1 0.0254(7) 0.0209(7) 0.0215(7) 0.000 0.000 0.0026(5)
    O1 0.0499(8) 0.0169(6) 0.0209(6) 0.000 0.000 -0.0015(4)
    C1 0.0224(10) 0.0181(10) 0.0186(10) 0.000 0.000 0.000
    C2 0.0170(9) 0.0201(10) 0.0193(10) 0.000 0.000 0.000
    C3 0.0345(9) 0.0326(9) 0.0226(8) 0.000 0.000 0.0072(7)
    C4 0.0337(13) 0.0438(15) 0.0184(10) 0.000 0.000 0.000
_geom_special_details
;
All e.s.d.'s (except the e.s.d. in the dihedral angle between two l.s. planes)
are estimated using the full covariance matrix. The cell e.s.d.'s are taken
into account individually in the estimation of e.s.d.'s in distances, angles
and torsion angles; correlations between e.s.d.'s in cell parameters are only
used when they are defined by crystal symmetry. An approximate (isotropic)
treatment of cell e.s.d.'s is used for estimating e.s.d.'s involving l.s.
planes.
;
loop_
    _geom_bond_atom_site_label_1
    _geom_bond_atom_site_label_2
    _geom_bond_site_symmetry_2
    _geom_bond_distance
    _geom_bond_publ_flag
    Ca O1 13_445 2.3644(12) ?
    Ca O1 11_564 2.3644(11) ?
    Ca O1 . 2.3644(11) y
    Ca O1 30_656 2.3644(12) ?
    Ca N1 30_656 2.6923(14) ?
    Ca N1 . 2.6923(13) y
    Ca N1 11_564 2.6923(13) ?
    Ca N1 13_445 2.6923(14) ?
    N1 C2 . 1.3350(16) ?
    N1 C3 . 1.342(2) ?
    O1 C1 . 1.2447(15) ?
    C1 O1 11_554 1.2447(15) ?
    C1 C2 . 1.528(3) ?
    C2 N1 11_554 1.3350(16) ?
    C3 C4 . 1.377(2) ?
    C3 H3 . 0.9300 ?
    C4 C3 11_554 1.377(2) ?
    C4 H4 . 0.9300 ?
loop_
    _geom_angle_atom_site_label_1
    _geom_angle_atom_site_label_2
    _geom_angle_atom_site_label_3
    _geom_angle_site_symmetry_1
    _geom_angle_site_symmetry_3
    _geom_angle
    _geom_angle_publ_flag
    O1 Ca O1 13_445 11_564 99.72(2) ?
    O1 Ca O1 13_445 . 99.72(2) ?
    O1 Ca O1 11_564 . 131.49(5) ?
    O1 Ca O1 13_445 30_656 131.49(5) ?
    O1 Ca O1 11_564 30_656 99.72(2) ?
    O1 Ca O1 . 30_656 99.72(2) ?
    O1 Ca N1 13_445 30_656 164.58(4) ?
    O1 Ca N1 11_564 30_656 74.795(18) ?
    O1 Ca N1 . 30_656 74.795(18) ?
    O1 Ca N1 30_656 30_656 63.93(4) ?
    O1 Ca N1 13_445 . 74.796(18) ?
    O1 Ca N1 11_564 . 164.58(4) ?
    O1 Ca N1 . . 63.93(4) ?
    O1 Ca N1 30_656 . 74.796(18) ?
    N1 Ca N1 30_656 . 114.05(3) ?
    O1 Ca N1 13_445 11_564 74.796(18) ?
    O1 Ca N1 11_564 11_564 63.93(4) ?
    O1 Ca N1 . 11_564 164.58(4) ?
    O1 Ca N1 30_656 11_564 74.796(18) ?
    N1 Ca N1 30_656 11_564 114.05(3) ?
    N1 Ca N1 . 11_564 100.65(5) ?
    O1 Ca N1 13_445 13_445 63.93(4) ?
    O1 Ca N1 11_564 13_445 74.795(18) ?
    O1 Ca N1 . 13_445 74.795(18) ?
    O1 Ca N1 30_656 13_445 164.58(4) ?
    N1 Ca N1 30_656 13_445 100.65(6) ?
    N1 Ca N1 . 13_445 114.05(3) ?
    N1 Ca N1 11_564 13_445 114.05(3) ?
    C2 N1 C3 . . 116.03(15) ?
    C2 N1 Ca . . 113.69(10) ?
    C3 N1 Ca . . 130.28(11) ?
    C1 O1 Ca . . 128.83(11) ?
    O1 C1 O1 . 11_554 126.2(2) ?
    O1 C1 C2 . . 116.91(10) ?
    O1 C1 C2 11_554 . 116.91(10) ?
    N1 C2 N1 11_554 . 126.74(19) ?
    N1 C2 C1 11_554 . 116.63(10) ?
    N1 C2 C1 . . 116.63(10) ?
    N1 C3 C4 . . 121.66(16) ?
    N1 C3 H3 . . 119.2 ?
    C4 C3 H3 . . 119.2 ?
    C3 C4 C3 . 11_554 117.9(2) ?
    C3 C4 H4 . . 121.1 ?
    C3 C4 H4 11_554 . 121.1 ?
loop_
    _geom_hbond_atom_site_label_D
    _geom_hbond_atom_site_label_H
    _geom_hbond_atom_site_label_A
    _geom_hbond_site_symmetry_A
    _geom_hbond_distance_DH
    _geom_hbond_distance_HA
    _geom_hbond_distance_DA
    _geom_hbond_angle_DHA
    _geom_hbond_publ_flag
    C3 H3 O1 6_564 0.93 2.57 3.3689(19) 144 y
data_global
_journal_date_recd_electronic     2009-06-26
_journal_date_accepted     2009-07-01
_journal_name_full     'Acta Crystallographica, Section E'
_journal_year     2009
_journal_volume     65
_journal_issue      8
_journal_page_first     m878
_journal_page_last     m879
_journal_paper_category     QM
_journal_coeditor_code     HK2721
_publ_contact_author_name     'Prof. Duan-Jun Xu'
_publ_contact_author_address
;
Department of Chemistry
Zhejiang University
Hangzhou, 310027
P.R.China
;
_publ_contact_author_email     xudj@mail.hz.zj.cn
_publ_section_title
;\
Poly[bis(\m~2~-pyrimidine-2-carboxylato-\k^4^<i>O</i>,<i>N</i>:<i>O</i>',\
<i>N</i>')calcium]
;
loop_
    _publ_author_name
    _publ_author_address
    'Bing-Yu Zhang'
;
Department of Chemistry
Zhejiang University
People's Republic of China
;
    'Jing-Jing Nie'
;
Department of Chemistry
Zhejiang University
People's Republic of China
;
    'Duan-Jun Xu'
;
Department of Chemistry
Zhejiang University
People's Republic of China
;
