# Supplementary material for: Poly[bis­(μ2-pyrimidine-2-carboxyl­ato-κ4 O,N:O′,N′)calcium]
Source: Acta Crystallogr Sect E Struct Rep Online. 2009 Jul 8;65(Pt 8):m878–9. doi: 10.1107/S1600536809025537 (PMC2977290; doi:10.1107/S1600536809025537)
Supplement: Supplementary file 2 [file e-65-0m878-Isup2.hkl]

#
# h,k,l, Fc-squared, Fo-squared, sigma(Fo-squared) and status flag
#
data_I
_shelx_title ' zby-8 in  I 41 a m d'
_shelx_refln_list_code          4
_shelx_F_calc_maximum      210.76
_exptl_crystal_F_000       584.00
_reflns_d_resolution_high  0.7703
 
loop_
 _symmetry_equiv_pos_as_xyz
 'x, y, z'
 'x, -y, -z'
 '-x+1/2, -y, z+1/2'
 '-x+1/2, y, -z+1/2'
 'y+1/4, x+3/4, -z+1/4'
 'y+1/4, -x+1/4, z+3/4'
 '-y+1/4, x+3/4, z+1/4'
 '-y+1/4, -x+1/4, -z+3/4'
 'x+1/2, y+1/2, z+1/2'
 'x+1/2, -y+1/2, -z+1/2'
 '-x+1, -y+1/2, z+1'
 '-x+1, y+1/2, -z+1'
 'y+3/4, x+5/4, -z+3/4'
 'y+3/4, -x+3/4, z+5/4'
 '-y+3/4, x+5/4, z+3/4'
 '-y+3/4, -x+3/4, -z+5/4'
 '-x, -y, -z'
 '-x, y, z'
 'x-1/2, y, -z-1/2'
 'x-1/2, -y, z-1/2'
 '-y-1/4, -x-3/4, z-1/4'
 '-y-1/4, x-1/4, -z-3/4'
 'y-1/4, -x-3/4, -z-1/4'
 'y-1/4, x-1/4, z-3/4'
 '-x+1/2, -y+1/2, -z+1/2'
 '-x+1/2, y+1/2, z+1/2'
 'x, y+1/2, -z'
 'x, -y+1/2, z'
 '-y+1/4, -x-1/4, z+1/4'
 '-y+1/4, x+1/4, -z-1/4'
 'y+1/4, -x-1/4, -z+1/4'
 'y+1/4, x+1/4, z-1/4'
 
_cell_length_a     6.5312
_cell_length_b     6.5312
_cell_length_c    25.7335
_cell_angle_alpha  90.000
_cell_angle_beta   90.000
_cell_angle_gamma  90.000
 
_shelx_F_squared_multiplier     1.000
 
loop_
 _refln_index_h
 _refln_index_k
 _refln_index_l
 _refln_F_squared_calc
 _refln_F_squared_meas
 _refln_F_squared_sigma
 _refln_observed_status
   0   2   0    44417.75    36826.84    388.87 o
   2   2   0      128.15      101.77      2.19 o
   0   4   0    18523.32    18820.26    117.13 o
   2   4   0     1291.92     1283.41      8.62 o
   4   4   0     1907.58     1871.94     18.43 o
   0   6   0    13837.27    14179.72    102.96 o
   2   6   0     4265.63     4276.65     29.24 o
   4   6   0     3569.03     3606.48     46.64 o
   0   8   0     1157.60     1054.05     29.92 o
   2   8   0      115.86      116.55      4.78 o
   0   1   1     1370.21     1500.18      7.53 o
   1   2   1     2349.46     2634.42      8.41 o
   0   3   1    15407.24    15548.94     68.31 o
   2   3   1     2743.12     2772.10      9.54 o
   1   4   1      131.97      159.61      1.30 o
   3   4   1     1633.93     1631.20      7.36 o
   0   5   1       50.78       62.51      1.31 o
   2   5   1      307.96      297.78      2.82 o
   4   5   1       61.30       62.26      1.44 o
   1   6   1      413.54      415.76      3.57 o
   3   6   1     1838.14     1844.84     12.36 o
   5   6   1       56.63       64.38      1.92 o
   0   7   1      391.30      398.57      7.15 o
   2   7   1       50.80       54.47      1.87 o
   4   7   1       75.32       76.27      2.26 o
   1   8   1        5.99        1.97      1.01 o
   1   1   2     4072.63     4310.75     22.06 o
   0   2   2     5996.41     6028.21     27.91 o
   1   3   2     2137.34     2107.90      7.34 o
   3   3   2     6921.59     6903.08     34.32 o
   0   4   2      468.58      511.02      3.85 o
   2   4   2      193.75      174.62      1.70 o
   1   5   2      274.24      291.59      2.32 o
   3   5   2      216.36      192.48      2.28 o
   5   5   2       97.34       95.95      2.52 o
   0   6   2       33.51       32.90      1.58 o
   2   6   2      210.74      203.78      2.65 o
   4   6   2       40.02       46.20      1.60 o
   1   7   2        4.81        5.90      0.84 o
   3   7   2      248.54      243.04      3.55 o
   0   8   2      238.29      207.72      8.61 o
   2   8   2        6.27        6.53      1.20 o
   0   1   3    14043.61    12901.32    158.58 o
   1   2   3      783.79      709.51      3.16 o
   0   3   3     6934.45     7319.52     33.00 o
   2   3   3      873.22      830.41      3.57 o
   1   4   3     1117.65     1138.08      5.00 o
   3   4   3      799.90      756.35      4.30 o
   0   5   3     2194.34     2206.57     12.80 o
   2   5   3      439.73      440.04      3.58 o
   4   5   3      592.73      589.43      4.89 o
   1   6   3     1268.30     1258.59      7.61 o
   3   6   3      751.11      737.85      5.70 o
   5   6   3      705.96      708.01      6.06 o
   0   7   3      515.48      485.76      8.32 o
   2   7   3       78.79       74.67      2.03 o
   4   7   3      146.14      147.53      2.91 o
   1   8   3      125.31      128.10      3.72 o
   0   0   4     2953.99     3262.12     39.87 o
   0   2   4     5384.43     5306.51     31.17 o
   2   2   4     6282.58     6235.95     32.21 o
   1   3   4        2.85        3.91      0.39 o
   0   4   4     1702.77     1802.38      9.70 o
   2   4   4     2279.42     2369.40      9.82 o
   4   4   4     1163.42     1236.55     10.25 o
   1   5   4       16.71       17.08      0.69 o
   3   5   4       70.21       67.20      1.43 o
   0   6   4      964.34      983.03      8.59 o
   2   6   4     1299.21     1286.07      7.92 o
   4   6   4      741.54      754.24      5.98 o
   1   7   4       49.90       52.74      1.83 o
   3   7   4        0.89        1.77      0.67 o
   0   8   4      552.72      603.01     17.35 o
   2   8   4      761.76      798.94      8.58 o
   0   1   5     6506.13     6686.77     38.76 o
   1   2   5     4468.65     4548.45     18.02 o
   0   3   5      293.79      229.89      2.08 o
   2   3   5      403.83      364.78      2.24 o
   1   4   5     1022.83     1025.06      4.80 o
   3   4   5       91.02       74.96      1.32 o
   0   5   5      996.22      936.56      7.21 o
   2   5   5     1192.00     1154.99      6.42 o
   4   5   5      480.42      485.98      4.23 o
   1   6   5      750.66      746.46      5.66 o
   3   6   5      169.74      158.86      2.44 o
   5   6   5      290.47      296.12      3.75 o
   0   7   5      220.05      207.21      5.28 o
   2   7   5      413.87      381.49      5.46 o
   4   7   5      184.69      187.60      3.28 o
   1   8   5      306.08      346.35      7.02 o
   1   1   6     1328.05     1335.61      8.91 o
   0   2   6     6292.02     6411.85     43.25 o
   1   3   6       23.79       10.86      0.45 o
   3   3   6      144.00      203.33      2.51 o
   0   4   6     1299.84     1404.89      7.98 o
   2   4   6        1.67        0.42      0.24 o
   1   5   6      938.70      908.22      5.29 o
   3   5   6      189.52      174.38      2.28 o
   5   5   6      613.34      601.85      7.83 o
   0   6   6       34.67       37.19      1.84 o
   2   6   6      359.74      353.91      3.95 o
   4   6   6      156.25      154.85      2.45 o
   1   7   6      162.87      154.88      3.05 o
   3   7   6       15.17       17.34      1.33 o
   0   8   6       94.28      101.46      7.87 o
   2   8   6        9.06       12.12      1.67 o
   0   1   7      439.27      463.52      3.77 o
   1   2   7     4684.40     4899.94     18.83 o
   0   3   7      329.61      328.83      2.96 o
   2   3   7     4745.50     4947.49     18.08 o
   1   4   7     1381.38     1447.05      6.94 o
   3   4   7     1660.92     1718.64      9.30 o
   0   5   7       11.75       10.78      1.08 o
   2   5   7     1033.67     1030.43      6.21 o
   4   5   7      492.46      474.94      4.22 o
   1   6   7        6.89        9.15      0.79 o
   3   6   7       79.95       83.16      1.88 o
   5   6   7       38.33       35.42      2.12 o
   0   7   7       24.02       22.06      2.15 o
   2   7   7      384.84      381.64      5.25 o
   4   7   7      209.22      215.93      3.76 o
   1   8   7      533.35      614.33      9.65 o
   0   0   8     1189.75     1028.95     20.94 o
   0   2   8     3222.52     3327.70     19.08 o
   2   2   8     5227.39     5457.65     43.85 o
   1   3   8     3029.52     3251.14     12.67 o
   0   4   8     1421.97     1409.78     10.08 o
   2   4   8     2327.30     2349.75      9.86 o
   4   4   8     1233.90     1261.71     12.46 o
   1   5   8       66.86       68.41      1.42 o
   3   5   8      687.30      673.44      4.96 o
   0   6   8      334.14      335.45      6.43 o
   2   6   8      631.30      643.40      5.95 o
   4   6   8      411.20      420.44      5.53 o
   1   7   8        0.02        0.63      0.83 o
   3   7   8       98.84       85.89      2.35 o
   0   8   8      473.80      490.24     10.75 o
   0   1   9     3965.47     4026.61     22.70 o
   1   2   9     1605.50     1530.74      7.27 o
   0   3   9       56.57       87.49      1.62 o
   2   3   9      149.01      187.84      1.90 o
   1   4   9      815.50      757.36      4.22 o
   3   4   9        3.76        7.17      0.57 o
   0   5   9     1237.62     1196.68     11.52 o
   2   5   9      721.92      677.83      5.00 o
   4   5   9      467.36      443.93      4.31 o
   1   6   9      543.17      548.54      5.31 o
   3   6   9       52.97       57.85      1.71 o
   5   6   9      333.60      330.54      4.63 o
   0   7   9      273.55      266.23      6.24 o
   2   7   9      171.72      171.67      3.36 o
   4   7   9      136.97      145.95      2.99 o
   1   8   9      141.52      127.77      3.97 o
   1   1  10    12829.39    13121.23     80.06 o
   0   2  10     1661.60     1817.83     12.34 o
   1   3  10     2366.53     2399.38     11.01 o
   3   3  10      325.01      333.54      4.44 o
   0   4  10      410.00      411.56      4.68 o
   2   4  10        5.37        4.73      0.46 o
   1   5  10     3070.44     2937.47     16.06 o
   3   5  10     1163.19     1094.43      7.52 o
   5   5  10     1363.08     1348.68     13.25 o
   0   6  10       17.52       16.10      1.76 o
   2   6  10      178.45      172.77      2.78 o
   4   6  10       68.95       68.74      2.00 o
   1   7  10     1129.57     1111.79     10.97 o
   3   7  10      542.73      542.91      6.43 o
   0   8  10       72.11       80.41      5.62 o
   0   1  11     1233.73     1374.89      8.95 o
   1   2  11     1806.66     1850.06      9.07 o
   0   3  11      770.23      738.06      6.52 o
   2   3  11      567.97      569.19      4.39 o
   1   4  11      567.61      578.52      4.10 o
   3   4  11      203.50      197.12      2.34 o
   0   5  11       27.26       30.08      1.74 o
   2   5  11      415.53      403.71      3.74 o
   4   5  11      189.76      189.22      3.14 o
   1   6  11       26.34       19.20      1.24 o
   3   6  11       28.75       28.28      1.45 o
   5   6  11        0.30       -0.05      0.66 o
   0   7  11        1.92        4.68      2.60 o
   2   7  11      191.07      196.82      3.67 o
   0   0  12     3484.66     3952.96     42.07 o
   0   2  12      358.72      305.89      3.51 o
   2   2  12     4568.37     4627.71     28.88 o
   1   3  12      622.90      632.04      4.05 o
   0   4  12      210.78      213.50      3.80 o
   2   4  12     1840.30     1851.35     10.13 o
   4   4  12      903.45      914.69      9.54 o
   1   5  12       16.57        9.21      0.79 o
   3   5  12      222.73      202.30      2.86 o
   0   6  12       44.11       29.71      2.34 o
   2   6  12      100.00      112.07      2.41 o
   4   6  12       78.10       87.18      2.22 o
   1   7  12        5.55        5.60      1.02 o
   3   7  12       24.37       24.18      1.66 o
   0   1  13     5657.28     6069.90     33.88 o
   1   2  13     4385.13     4436.49     18.83 o
   0   3  13      224.37      235.31      3.67 o
   2   3  13      232.92      244.37      2.87 o
   1   4  13     2581.74     2557.80     14.26 o
   3   4  13      345.73      339.76      3.69 o
   0   5  13     2161.04     2061.25     15.90 o
   2   5  13     1672.45     1619.21     10.69 o
   4   5  13     1232.90     1196.19      8.86 o
   1   6  13      857.12      790.99      7.34 o
   3   6  13      175.41      169.69      3.85 o
   5   6  13      612.79      611.57      7.14 o
   0   7  13      702.76      662.03     12.55 o
   2   7  13      491.13      478.57      5.98 o
   1   1  14     3213.97     3097.34     18.53 o
   0   2  14      957.01     1116.48      8.98 o
   1   3  14      617.95      556.56      4.95 o
   3   3  14      125.48      115.96      2.95 o
   0   4  14      158.37      163.69      3.37 o
   2   4  14       51.35       47.15      1.80 o
   1   5  14      983.78      970.89      7.47 o
   3   5  14      465.68      466.52      5.40 o
   5   5  14      433.56      438.31      7.64 o
   0   6  14        2.58        4.81      1.46 o
   2   6  14      116.11      100.53      2.35 o
   4   6  14       27.98       21.89      1.46 o
   1   7  14      535.00      531.04      7.21 o
   3   7  14      392.84      401.61      5.68 o
   0   1  15      268.19      231.81      2.66 o
   1   2  15      267.25      276.66      2.57 o
   0   3  15      218.86      197.28      3.19 o
   2   3  15      234.64      235.30      3.13 o
   1   4  15      152.20      150.95      2.55 o
   3   4  15      210.71      201.24      3.18 o
   0   5  15       41.93       54.13      2.60 o
   2   5  15       29.67       36.17      1.62 o
   4   5  15       18.19       19.23      1.39 o
   1   6  15       37.67       45.81      1.90 o
   3   6  15      122.04      125.67      3.18 o
   0   7  15      154.01      187.55      6.73 o
   2   7  15      109.68      124.39      3.58 o
   0   0  16     2535.27     2701.45     31.09 o
   0   2  16      739.05      800.87      7.31 o
   2   2  16       57.79       61.81      3.03 o
   1   3  16      251.12      239.50      3.13 o
   0   4  16      993.08      976.24     12.02 o
   2   4  16      206.26      196.67      3.09 o
   4   4  16      320.35      306.83      6.57 o
   1   5  16        0.08        0.49      0.55 o
   3   5  16       45.54       49.79      1.95 o
   0   6  16      650.24      607.18     10.38 o
   2   6  16      164.12      156.41      3.60 o
   4   6  16      271.12      260.70      4.80 o
   1   7  16        1.90        1.17      0.98 o
   0   1  17      220.80      196.51      2.55 o
   1   2  17     1370.28     1315.78      7.87 o
   0   3  17     2642.38     2490.64     25.27 o
   2   3  17     3814.90     3729.34     26.24 o
   1   4  17     1002.51      992.14      7.91 o
   3   4  17     2560.57     2589.10     16.31 o
   0   5  17      106.52      119.80      5.53 o
   2   5  17      288.51      305.05      4.25 o
   4   5  17      286.06      301.28      4.91 o
   1   6  17      141.16      140.43      4.09 o
   3   6  17      760.60      801.89      9.28 o
   0   7  17      396.28      418.73     14.10 o
   2   7  17      455.18      502.93      8.08 o
   1   1  18     1701.84     1756.44     12.17 o
   0   2  18     4514.99     4475.89     28.70 o
   1   3  18     1478.60     1444.03      9.35 o
   3   3  18     1419.83     1366.62     15.11 o
   0   4  18     1363.42     1350.68     17.28 o
   2   4  18       55.50       51.73      1.74 o
   1   5  18      501.23      481.07      6.22 o
   3   5  18      564.99      549.40      6.49 o
   5   5  18      196.64      204.41      6.08 o
   0   6  18       10.67        6.27      1.43 o
   2   6  18      764.75      746.88      8.67 o
   1   7  18      475.24      484.38      7.92 o
   0   1  19     1873.14     1811.45     12.55 o
   1   2  19        5.04        3.72      0.48 o
   0   3  19      108.45       99.57      2.77 o
   2   3  19     1612.83     1572.88     10.93 o
   1   4  19       34.34       35.23      1.82 o
   3   4  19      506.84      502.35      5.98 o
   0   5  19      901.06      907.39     12.27 o
   2   5  19       41.87       38.98      1.80 o
   4   5  19       96.75       96.24      2.88 o
   1   6  19      332.48      341.99      5.62 o
   3   6  19        3.79        2.00      0.94 o
   0   0  20      205.86      173.78      5.19 o
   0   2  20     1405.67     1389.46     11.55 o
   2   2  20     3120.23     3119.26     28.17 o
   1   3  20     1916.13     1901.74     11.17 o
   0   4  20      671.12      688.32     10.01 o
   2   4  20     1641.82     1638.31     12.37 o
   4   4  20      931.01      937.50     12.83 o
   1   5  20       83.29       86.12      2.47 o
   3   5  20      927.92      941.29      9.26 o
   0   6  20      129.89      143.84      4.78 o
   2   6  20      483.42      498.20      8.87 o
   0   1  21        7.92       10.45      0.99 o
   1   2  21     1761.49     1701.29      9.25 o
   0   3  21       42.89       42.19      2.55 o
   2   3  21     1666.28     1634.08     12.24 o
   1   4  21      631.39      614.87      6.73 o
   3   4  21      594.53      584.96      6.73 o
   0   5  21       17.91       24.53      2.35 o
   2   5  21      827.07      802.05     10.32 o
   4   5  21      361.79      371.19      5.78 o
   1   6  21       23.07       24.70      1.77 o
   1   1  22      922.07      890.34      8.63 o
   0   2  22      179.43      179.80      3.46 o
   1   3  22      170.74      163.77      3.09 o
   3   3  22        1.04        2.16      1.38 o
   0   4  22       54.28       52.58      3.03 o
   2   4  22        0.29        0.48      0.70 o
   1   5  22      755.08      775.08      8.24 o
   3   5  22      218.48      248.21      4.87 o
   0   6  22        3.56        4.78      1.39 o
   2   6  22       23.70       17.88      1.73 o
   0   1  23      268.52      312.99      5.48 o
   1   2  23      430.40      452.88      5.38 o
   0   3  23      167.36      169.54      4.02 o
   2   3  23      351.67      343.71      4.51 o
   1   4  23      125.90      119.68      2.89 o
   3   4  23      109.56      113.08      3.11 o
   0   5  23      108.60      112.24      4.18 o
   2   5  23      290.25      283.66      5.59 o
   1   6  23      122.90      109.35      3.34 o
   0   0  24     1157.17     1020.83     23.52 o
   0   2  24      436.68      412.71      5.69 o
   2   2  24      132.46      126.78      3.54 o
   1   3  24       54.91       50.33      1.89 o
   0   4  24      211.85      231.71      5.81 o
   2   4  24       84.56       87.51      2.78 o
   4   4  24       54.31       58.87      3.62 o
   1   5  24        8.16       13.13      1.37 o
   3   5  24       74.44       96.62      3.43 o
   0   1  25     1183.28     1037.51     14.41 o
   1   2  25      104.28      100.07      2.19 o
   0   3  25     1516.84     1470.75     14.69 o
   2   3  25      311.23      316.71      4.48 o
   1   4  25      171.90      178.41      3.64 o
   3   4  25      283.97      296.78      5.26 o
   0   5  25      569.63      617.05     10.61 o
   2   5  25       99.12       98.62      3.90 o
   1   1  26       20.82       33.66      2.11 o
   0   2  26       46.34       37.85      2.25 o
   1   3  26      759.40      756.87      7.32 o
   3   3  26     1719.76     1771.77     19.79 o
   0   4  26        6.82        7.02      1.50 o
   2   4  26        8.98        5.06      1.13 o
   1   5  26       16.00       10.75      1.42 o
   0   1  27      392.65      413.38      7.26 o
   1   2  27       29.78       38.53      1.86 o
   0   3  27     1100.98     1088.67     13.82 o
   2   3  27      407.59      432.80      5.52 o
   1   4  27       52.77       60.15      2.50 o
   0   0  28     2126.76     1905.98     38.67 o
   0   2  28      583.82      540.18      8.72 o
   2   2  28       42.65       47.47      3.05 o
   1   3  28       15.97       16.55      1.43 o
   0   4  28      493.34      467.98     10.53 o
   2   4  28       82.39       83.21      3.63 o
   0   1  29      203.14      206.52      5.25 o
   1   2  29        4.22        3.63      1.03 o
   0   3  29      199.39      203.68      5.57 o
   2   3  29        0.96       -0.70      0.80 o
   1   4  29        0.32        0.63      0.86 o
   1   1  30      738.28      756.88     10.99 o
   0   2  30      164.88      180.73      5.92 o
   1   3  30     1179.01     1266.63     13.15 o
   0   1  31       53.75       58.84      3.36 o
   1   2  31       81.66       82.08      3.12 o
   0   3  31      583.98      627.88     27.99 o
   0   0  32      374.77      413.24     16.16 o
   0   2  32       27.92       24.15      2.90 o
   0   1  33      374.62      390.24      8.05 o
 
